# Supplementary material for: Low Nephron Number Induced by Maternal Protein Restriction Is Prevented by Nicotinamide Riboside Supplementation Depending on Sirtuin 3 Activation
Source: Cells. 2022 Oct 21;11(20):3316. doi: 10.3390/cells11203316 (PMC9600228; doi:10.3390/cells11203316)
Supplement: Supplementary file 1 [file cells-11-03316-s001.zip]

Archive with 1 entries (1 files):
- cells-1954113-supplementary.pdf
